# Supplementary material for: Genome-Wide Identification, Evolutionary Analysis, and Expression Patterns of Cathepsin Superfamily in Black Rockfish (Sebastes schlegelii) following Aeromonas salmonicida Infection
Source: Mar Drugs. 2022 Aug 3;20(8):504. doi: 10.3390/md20080504 (PMC9409823; doi:10.3390/md20080504)
Supplement: Supplementary file 1 [file marinedrugs-20-00504-s001.zip]

Archive with 1 entries (1 files):
- marinedrugs-1806457-supplementary.pdf
